# Supplementary material for: Comparing membrane sweep and cervical massage in preventing the need for formal labour induction in uncomplicated pregnancy at term: Secondary analysis of a randomized controlled trial
Source: PLoS One. 2025 May 20;20(5):e0324172. doi: 10.1371/journal.pone.0324172 (PMC12091732; doi:10.1371/journal.pone.0324172)
Supplement: S1 Data — (XLSX) [file pone.0324172.s001.xlsx]

## Sheet: questionnaire data
Scared	WBPainScale	EffectiveRipenning	DoItAgain	Method	ZWBPainScale	Score	Parity
1	1	2	1	1	-2.84947	5	1
1	1	2	1	1	-2.84947	5	1
1	1	2	1	1	-2.84947	5	1
1	2	2	1	1	-1.88371	6	1
1	2	2	1	1	-1.88371	6	1
1	2	2	1	1	-1.88371	6	1
1	2	2	1	1	-1.88371	6	1
1	2	2	1	1	-1.88371	6	1
1	2	2	1	1	-1.88371	6	1
1	2	1	1	1	-1.88371	5	1
1	2	1	1	1	-1.88371	5	1
1	2	1	1	1	-1.88371	5	1
1	2	1	1	1	-1.88371	5	1
2	2	1	1	1	-1.88371	6	1
2	3	1	1	1	-0.91795	7	1
2	3	1	1	1	-0.91795	7	1
2	3	1	1	1	-0.91795	7	1
2	3	1	1	1	-0.91795	7	1
2	3	1	1	1	-0.91795	7	1
2	3	1	1	1	-0.91795	7	1
2	3	1	1	1	-0.91795	7	1
2	3	1	1	1	-0.91795	7	1
2	3	1	1	1	-0.91795	7	1
2	3	1	1	1	-0.91795	7	1
2	3	4	2	1	-0.91795	11	1
2	3	4	2	1	-0.91795	11	1
2	3	4	2	1	-0.91795	11	1
2	3	4	2	1	-0.91795	11	1
2	3	4	2	1	-0.91795	11	1
2	3	4	2	1	-0.91795	11	1
2	3	4	2	1	-0.91795	11	1
2	3	4	2	1	-0.91795	11	1
2	3	4	2	1	-0.91795	11	1
2	3	4	2	1	-0.91795	11	1
2	3	4	2	1	-0.91795	11	1
2	3	4	2	1	-0.91795	11	1
2	3	4	2	1	-0.91795	11	1
2	3	4	2	1	-0.91795	11	1
2	3	4	2	1	-0.91795	11	1
2	3	3	2	1	-0.91795	10	1
2	3	3	2	1	-0.91795	10	1
2	3	3	2	1	-0.91795	10	1
2	3	3	2	1	-0.91795	10	1
2	3	3	2	1	-0.91795	10	1
2	3	3	2	1	-0.91795	10	1
2	3	3	2	1	-0.91795	10	1
2	3	3	2	1	-0.91795	10	1
2	3	2	2	1	-0.91795	9	1
2	3	2	2	1	-0.91795	9	1
2	3	4	3	1	-0.91795	12	1
2	3	4	3	1	-0.91795	12	1
2	3	4	3	1	-0.91795	12	1
2	3	4	3	1	-0.91795	12	1
3	3	5	4	1	-0.91795	15	2
3	3	5	4	1	-0.91795	15	2
3	3	5	4	1	-0.91795	15	2
3	3	4	4	1	-0.91795	14	2
3	4	3	3	1	0.0478099	13	2
3	4	3	3	1	0.0478099	13	2
3	4	4	4	1	0.0478099	15	2
3	4	4	4	1	0.0478099	15	2
3	4	4	4	1	0.0478099	15	2
3	4	4	4	1	0.0478099	15	2
3	4	4	4	1	0.0478099	15	2
3	4	4	4	1	0.0478099	15	2
3	4	4	4	1	0.0478099	15	2
3	4	4	4	1	0.0478099	15	2
3	4	4	4	1	0.0478099	15	2
4	3	5	4	1	-0.91795	16	2
4	3	5	4	1	-0.91795	16	2
4	3	5	4	1	-0.91795	16	2
5	5	5	5	1	1.01357	20	2
5	5	5	5	1	1.01357	20	2
2	3	4	3	1	-0.91795	12	2
2	3	4	3	1	-0.91795	12	2
2	3	4	3	1	-0.91795	12	2
2	3	4	3	1	-0.91795	12	2
2	3	4	3	1	-0.91795	12	2
2	3	4	3	1	-0.91795	12	2
2	3	4	3	1	-0.91795	12	2
2	4	2	2	1	0.0478099	10	2
2	4	2	2	1	0.0478099	10	2
2	4	2	2	1	0.0478099	10	2
2	4	2	2	1	0.0478099	10	2
2	4	4	3	1	0.0478099	13	2
2	4	4	3	1	0.0478099	13	2
2	4	4	3	1	0.0478099	13	2
2	4	4	3	1	0.0478099	13	2
2	4	4	3	1	0.0478099	13	2
2	4	3	3	1	0.0478099	12	2
3	5	4	4	1	1.01357	16	2
3	5	4	4	1	1.01357	16	2
3	5	4	4	1	1.01357	16	2
3	5	4	4	1	1.01357	16	2
3	5	4	4	1	1.01357	16	2
4	5	5	5	1	1.01357	19	2
4	5	5	5	1	1.01357	19	2
4	5	5	5	1	1.01357	19	2
5	5	5	5	1	1.01357	20	2
5	5	5	5	1	1.01357	20	2
1	3	1	1	2	-0.91795	6	1
3	4	2	2	2	0.0478099	11	1
3	4	2	2	2	0.0478099	11	1
3	4	2	2	2	0.0478099	11	1
3	4	2	2	2	0.0478099	11	1
3	4	2	2	2	0.0478099	11	1
3	4	2	2	2	0.0478099	11	1
3	4	2	2	2	0.0478099	11	1
3	5	4	4	2	1.01357	16	1
3	5	4	4	2	1.01357	16	1
3	5	4	4	2	1.01357	16	1
3	5	3	4	2	1.01357	15	1
4	5	4	5	2	1.01357	18	1
4	5	4	5	2	1.01357	18	1
4	5	5	5	2	1.01357	19	1
4	5	5	5	2	1.01357	19	1
4	5	5	5	2	1.01357	19	1
5	5	4	5	2	1.01357	19	1
5	5	4	5	2	1.01357	19	1
1	3	1	1	2	-0.91795	6	1
1	3	1	1	2	-0.91795	6	1
1	3	1	1	2	-0.91795	6	1
1	3	1	1	2	-0.91795	6	1
1	4	1	1	2	0.0478099	7	1
1	4	1	1	2	0.0478099	7	1
1	4	1	1	2	0.0478099	7	1
1	4	1	1	2	0.0478099	7	1
2	3	1	1	2	-0.91795	7	1
2	3	1	1	2	-0.91795	7	1
2	3	1	1	2	-0.91795	7	1
2	3	1	1	2	-0.91795	7	1
2	4	2	2	2	0.0478099	10	1
2	4	2	2	2	0.0478099	10	1
2	4	2	2	2	0.0478099	10	1
2	4	2	2	2	0.0478099	10	1
2	4	2	2	2	0.0478099	10	1
2	4	2	2	2	0.0478099	10	2
2	4	2	2	2	0.0478099	10	1
2	4	2	2	2	0.0478099	10	1
2	4	2	2	2	0.0478099	10	1
2	4	2	2	2	0.0478099	10	1
2	4	2	2	2	0.0478099	10	1
2	5	4	5	2	1.01357	16	1
2	5	1	2	2	1.01357	10	1
2	5	1	2	2	1.01357	10	1
2	5	1	2	2	1.01357	10	1
2	5	1	2	2	1.01357	10	1
2	5	1	2	2	1.01357	10	1
2	5	1	2	2	1.01357	10	1
2	5	2	2	2	1.01357	11	1
2	5	2	2	2	1.01357	11	1
2	5	3	3	2	1.01357	13	1
2	5	3	3	2	1.01357	13	1
2	5	3	3	2	1.01357	13	1
2	5	3	3	2	1.01357	13	1
2	5	3	3	2	1.01357	13	1
2	5	3	3	2	1.01357	13	1
2	5	3	3	2	1.01357	13	1
2	5	3	3	2	1.01357	13	1
2	5	3	3	2	1.01357	13	1
2	5	4	4	2	1.01357	15	1
2	5	4	4	2	1.01357	15	1
2	5	4	4	2	1.01357	15	2
2	5	4	4	2	1.01357	15	2
2	5	4	4	2	1.01357	15	2
2	5	4	4	2	1.01357	15	2
2	5	4	4	2	1.01357	15	2
3	5	3	3	2	1.01357	14	2
3	5	3	3	2	1.01357	14	2
3	5	3	3	2	1.01357	14	2
3	5	3	3	2	1.01357	14	2
3	5	3	3	2	1.01357	14	2
3	5	3	3	2	1.01357	14	2
3	5	4	4	2	1.01357	16	2
3	5	4	4	2	1.01357	16	2
3	5	4	4	2	1.01357	16	2
3	5	4	4	2	1.01357	16	2
3	5	4	4	2	1.01357	16	2
3	5	4	4	2	1.01357	16	2
3	5	4	4	2	1.01357	16	2
3	5	4	4	2	1.01357	16	2
3	5	3	4	2	1.01357	15	2
3	5	3	4	2	1.01357	15	2
3	5	3	4	2	1.01357	15	2
3	5	3	4	2	1.01357	15	2
3	5	3	4	2	1.01357	15	2
3	5	3	4	2	1.01357	15	2
4	5	1	1	2	1.01357	11	2
4	5	4	4	2	1.01357	17	2
4	5	4	4	2	1.01357	17	2
4	5	4	5	2	1.01357	18	2
4	5	5	5	2	1.01357	19	2
4	5	5	5	2	1.01357	19	2
4	5	5	5	2	1.01357	19	2
4	5	5	5	2	1.01357	19	2
4	5	1	1	2	1.01357	11	2
5	5	4	5	2	1.01357	19	2
5	5	4	5	2	1.01357	19	2
5	5	4	5	2	1.01357	19	2
5	5	4	5	2	1.01357	19	2
5	5	4	5	2	1.01357	19	2
5	5	4	5	2	1.01357	19	2
