# Supplementary material for: Comparing membrane sweep and cervical massage in preventing the need for formal labour induction in uncomplicated pregnancy at term: Secondary analysis of a randomized controlled trial
Source: PLoS One. 2025 May 20;20(5):e0324172. doi: 10.1371/journal.pone.0324172 (PMC12091732; doi:10.1371/journal.pone.0324172)
Supplement: S2 Data — (XLSX) [file pone.0324172.s002.xlsx]

## Sheet: Data set multi
MSTimeToMBS7	Parity	Outcome	Method	age	MBSatRec	HospStay	APGARat5
9.5	2	1	1	28	6	2	8
12.5	2	1	1	28	6	2	10
14.5	2	1	1	28	4	2	10
16.25	2	1	1	28	5	2	10
20.5	2	1	1	29	5	2	10
23.5	2	1	1	28	4	3	10
24	2	1	1	25	4	2	10
28	2	1	1	25	4	2	10
34	2	1	1	30	4	2	10
36.5	2	1	1	30	5	2	10
48	2	1	1	30	5	2	10
53.5	2	1	1	30	5	2	10
59	2	1	1	28	5	2	10
63.5	2	1	1	28	3	3	10
71	2	1	1	32	4	3	10
79.5	2	1	1	32	4	3	8
84.5	2	1	1	32	4	3	10
92	2	1	1	34	6	3	10
100	2	1	1	35	6	3	10
104.5	2	1	1	24	6	3	10
112.5	2	1	1	28	5	3	10
130	2	1	1	28	5	3	10
149.5	2	1	1	28	5	3	8
170	2	1	1	28	4	2	10
170	2	2	1	28	4	2	10
170	2	2	1	28	6	2	10
170	2	2	1	28	5	2	9
170	2	2	1	29	4	2	10
170	2	2	1	25	3	2	10
170	2	2	1	31	4	3	10
170	2	2	1	32	4	3	10
170	2	2	1	34	4	3	10
170	2	2	1	34	6	3	10
170	2	2	1	28	4	3	10
170	2	2	1	28	4	2	10
170	2	2	1	29	3	3	10
170	2	2	1	29	4	3	10
170	2	2	1	35	5	4	10
170	2	2	1	35	5	4	10
170	2	2	1	35	5	4	10
170	2	2	1	37	5	3	10
170	2	2	1	34	3	4	10
170	2	2	1	34	6	3	10
170	2	2	1	34	4	4	10
170	2	2	1	34	4	3	10
170	2	2	1	34	4	4	10
170	2	2	1	31	4	4	10
30.5	2	1	2	28	3	2	10
36	2	1	2	28	5	2	10
46.5	2	1	2	28	5	2	10
64	2	1	2	29	4	2	10
70.5	2	1	2	29	3	2	10
76.5	2	1	2	25	4	2	10
80.5	2	1	2	25	4	2	10
88.5	2	1	2	30	5	2	10
100.5	2	1	2	30	4	2	10
120	2	1	2	30	6	2	10
127	2	1	2	31	6	2	10
136	2	1	2	32	4	2	10
142	2	1	2	32	4	3	10
148.5	2	1	2	34	4	3	10
154	2	1	2	34	4	3	10
160	2	1	2	34	4	3	10
168	2	1	2	35	4	3	10
170	2	2	2	32	6	2	8
170	2	2	2	28	5	2	10
170	2	2	2	30	5	2	10
170	2	2	2	28	4	3	10
170	2	2	2	40	5	3	10
170	2	2	2	28	5	2	10
170	2	2	2	25	4	2	10
170	2	2	2	30	5	2	8
170	2	2	2	28	6	2	10
170	2	2	2	32	4	3	10
170	2	2	2	24	4	3	8
170	2	2	2	27	5	3	10
170	2	2	2	26	5	4	10
170	2	2	2	26	5	4	10
170	2	2	2	24	5	3	10
170	2	2	2	29	5	3	10
170	2	2	2	34	5	3	10
170	2	2	2	35	5	4	10
170	2	2	2	37	4	4	10
170	2	2	2	37	4	4	10
170	2	2	2	26	4	4	10
170	2	2	2	28	4	4	10
170	2	2	2	27	4	3	10
170	2	2	2	33	4	3	10
28	2	1	3	28	4	3	10
36	2	1	3	29	4	3	10
48.5	2	1	3	29	4	3	10
76.5	2	1	3	35	4	3	10
80.5	2	1	3	35	5	3	7
88.5	2	1	3	37	5	3	10
94	2	1	3	34	5	3	10
94	2	1	3	34	5	3	10
112.5	2	1	3	34	5	3	10
128	2	1	3	30	6	3	10
134	2	1	3	30	5	3	10
142	2	1	3	28	5	4	10
148.5	2	1	3	31	4	4	10
156	2	1	3	29	5	4	10
160	2	1	3	31	5	4	10
164	2	1	3	30	5	4	10
170	2	2	3	34	6	3	10
170	2	2	3	28	4	4	7
170	2	2	3	30	5	3	10
170	2	2	3	30	5	4	10
170	2	2	3	32	4	4	10
170	2	2	3	32	4	4	10
170	2	2	3	28	4	3	10
170	2	2	3	35	4	3	10
170	2	2	3	30	5	3	8
170	2	2	3	32	4	4	10
170	2	2	3	32	6	4	10
170	2	2	3	34	4	4	10
170	2	2	3	34	4	4	10
170	2	2	3	34	4	4	10
170	2	2	3	34	4	4	10
170	2	2	3	35	4	4	10
170	2	2	3	24	6	4	10
170	2	2	3	28	5	2	10
170	2	2	3	40	5	2	10
170	2	2	3	27	6	2	10
170	2	2	3	26	5	2	10
170	2	2	3	26	4	2	10
170	2	2	3	24	4	2	10
170	2	2	3	29	4	2	10
170	2	2	3	31	4	2	10
170	2	2	3	28	4	2	10
170	2	2	3	28	4	2	10
170	2	2	3	28	6	2	10
170	2	2	3	28	6	2	10
170	2	2	3	28	6	2	10
170	2	2	3	29	5	2	10
