# Supplementary material for: Comparing membrane sweep and cervical massage in preventing the need for formal labour induction in uncomplicated pregnancy at term: Secondary analysis of a randomized controlled trial
Source: PLoS One. 2025 May 20;20(5):e0324172. doi: 10.1371/journal.pone.0324172 (PMC12091732; doi:10.1371/journal.pone.0324172)
Supplement: S3 Data — (XLSX) [file pone.0324172.s003.xlsx]

## Sheet: Data set primi
MSTimeToMBS7	Parity	Outcome	Method	Age	MBSatRec	HospStay	APGARat5
18.5	1	1	1	25	2	2	8
29.5	1	1	1	27	2	2	10
45	1	1	1	21	2	4	10
64	1	1	1	28	2	4	10
89	1	1	1	29	4	4	9
101.5	1	1	1	24	2	2	10
124	1	1	1	28	2	2	10
146.5	1	1	1	29	4	2	10
168	1	1	1	24	4	2	10
174.5	1	1	1	25	2	2	10
181.5	1	1	1	27	2	2	10
189	1	1	1	21	2	2	10
195	1	1	1	28	2	2	10
204.5	1	1	1	29	4	3	10
213	1	1	1	27	2	2	10
221.5	1	1	1	27	3	2	10
235	1	1	1	25	5	3	10
239	1	1	1	29	5	3	10
246	1	1	1	23	2	2	10
252	1	1	1	27	4	3	10
261.5	1	1	1	29	4	3	10
267	1	1	1	30	2	3	10
275	1	1	1	29	2	3	10
281	1	1	1	25	3	2	10
289	1	1	1	29	3	2	10
293	1	1	1	29	4	2	10
302	1	1	1	28	5	3	10
309	1	1	1	27	2	3	10
336	1	2	1	28	2	2	10
336	1	2	1	23	4	3	10
336	1	2	1	27	2	3	8
336	1	2	1	28	3	2	10
336	1	2	1	22	2	2	10
336	1	2	1	28	2	2	10
336	1	2	1	24	2	2	10
336	1	2	1	28	3	2	8
336	1	2	1	24	2	3	10
336	1	2	1	27	2	3	10
336	1	2	1	36	2	3	10
336	1	2	1	27	3	3	10
336	1	2	1	28	3	4	10
336	1	2	1	29	3	4	10
336	1	2	1	24	3	4	10
336	1	2	1	25	3	4	10
336	1	2	1	28	3	4	10
336	1	2	1	28	3	4	10
336	1	2	1	28	2	4	10
336	1	2	1	27	2	4	10
336	1	2	1	25	2	4	10
336	1	2	1	29	2	4	10
336	1	2	1	29	5	4	10
336	1	2	1	28	5	4	10
336	1	2	1	27	5	4	10
28.5	1	1	2	25	2	4	10
34.5	1	1	2	25	2	4	10
44	1	1	2	26	2	4	10
60.5	1	1	2	24	2	3	10
90	1	1	2	23	4	3	8
96	1	1	2	23	5	4	10
118.5	1	1	2	27	5	3	10
136	1	1	2	29	5	4	10
144	1	1	2	30	5	3	10
167	1	1	2	29	5	4	10
172	1	1	2	24	2	2	8
192	1	1	2	36	4	2	10
210	1	1	2	27	4	2	10
227.5	1	1	2	29	2	2	10
236	1	1	2	24	2	2	10
245	1	1	2	28	3	2	8
256	1	1	2	27	3	2	10
264	1	1	2	21	3	2	10
284	1	1	2	29	3	2	10
288	1	1	2	24	3	2	10
291	1	1	2	28	2	2	10
296	1	1	2	28	2	2	10
298	1	1	2	27	2	2	10
304.5	1	1	2	29	2	3	10
312	1	1	2	29	2	3	10
318	1	1	2	28	2	3	10
320	1	1	2	27	2	3	10
331	1	1	2	28	2	3	10
336	1	2	2	28	3	2	10
336	1	2	2	27	2	2	10
336	1	2	2	25	2	2	10
336	1	2	2	25	2	4	10
336	1	2	2	26	2	4	10
336	1	2	2	23	4	4	10
336	1	2	2	27	2	2	10
336	1	2	2	28	4	2	10
336	1	2	2	25	2	2	10
336	1	2	2	28	5	4	10
336	1	2	2	27	5	4	10
336	1	2	2	25	3	4	10
336	1	2	2	25	2	2	10
336	1	2	2	26	2	2	10
336	1	2	2	24	2	2	10
336	1	2	2	23	2	2	7
336	1	2	2	23	2	2	10
336	1	2	2	23	3	2	10
336	1	2	2	27	3	2	10
336	1	2	2	29	3	2	10
336	1	2	2	30	3	2	10
336	1	2	2	36	2	2	10
336	1	2	2	27	2	2	8
336	1	2	2	28	2	2	10
336	1	2	2	29	2	2	10
336	1	2	2	24	2	2	10
336	1	2	2	25	4	4	10
336	1	2	2	28	4	4	10
336	1	2	2	28	4	4	10
336	1	2	2	28	4	4	10
336	1	2	2	27	4	3	10
336	1	2	2	25	2	3	7
336	1	2	2	29	2	3	10
97.5	1	1	3	27	2	4	10
136	1	1	3	25	2	4	10
174	1	1	3	26	3	2	10
191.5	1	1	3	24	3	2	10
220	1	1	3	23	3	2	10
231.5	1	1	3	23	2	2	10
240	1	1	3	29	2	2	10
256	1	1	3	30	2	2	10
268.5	1	1	3	24	2	2	10
275	1	1	3	36	4	2	10
280.5	1	1	3	27	4	2	10
294	1	1	3	28	4	3	10
299	1	1	3	25	4	3	10
308	1	1	3	25	4	3	10
313.5	1	1	3	26	2	3	10
324	1	1	3	24	2	3	10
329	1	1	3	23	2	3	10
330.5	1	1	3	23	5	3	10
332	1	1	3	27	5	3	10
334	1	1	3	30	5	3	8
336	1	1	3	29	2	3	10
336	1	2	3	29	2	2	10
336	1	2	3	29	5	3	10
336	1	2	3	25	3	4	10
336	1	2	3	23	3	2	10
336	1	2	3	27	2	2	10
336	1	2	3	27	2	2	10
336	1	2	3	27	4	3	10
336	1	2	3	23	2	3	10
336	1	2	3	29	2	3	10
336	1	2	3	28	2	3	10
336	1	2	3	27	2	3	10
336	1	2	3	28	2	3	10
336	1	2	3	27	2	3	10
336	1	2	3	25	2	3	10
336	1	2	3	25	2	3	10
336	1	2	3	26	2	3	10
336	1	2	3	24	3	3	10
336	1	2	3	23	3	3	10
336	1	2	3	23	3	3	10
336	1	2	3	23	3	3	10
336	1	2	3	27	2	3	10
336	1	2	3	29	2	3	10
336	1	2	3	30	2	3	10
336	1	2	3	29	2	4	10
336	1	2	3	24	2	4	10
336	1	2	3	27	2	4	10
336	1	2	3	36	2	4	10
336	1	2	3	27	2	4	10
336	1	2	3	28	2	4	8
336	1	2	3	27	4	3	10
336	1	2	3	25	4	3	10
336	1	2	3	25	4	3	10
336	1	2	3	26	2	3	9
